# Supplementary material for: The Human Bone Marrow May Offer an IL‐15‐Dependent Survival Niche for EOMES+ Tr1‐Like Cells
Source: Eur J Immunol. 2025 May 16;55(5):e202451644. doi: 10.1002/eji.202451644 (PMC12082382; doi:10.1002/eji.202451644)
Supplement: Supplementary file 2 — Supporting information [file EJI-55-e202451644-s002.xlsx]

## Sheet: antobodies table
Antibody	Fluorochrome	clone	Brand	cat. number
CD127	BB700	HIL-Tì7R-M21	Becton Dickinson	566398
CXCR3	PE-Cy7	1C6/CXCR3	Becton Dickinson	560831
CCR6	BUV496	11A9	Becton Dickinson	564659
CCR6	PE-Vio770	REA190	Miltenyi Biotec	130-117-685
CD4	BUV563	SK3	Becton Dickinson	566000
CD4	APC-Fire750	RPA-T4	Biolegend	300560
CD8	BUV805	SK1	Becton Dickinson	564912
CD8	FITC	HiT8a	Becton Dickinson	555634
CD8	VioGreen	BW135/80	Miltenyi Biotec	130-113-164
L/D	APC-H7		Becton Dickinson	565388
CD45RA	BV 605	HI100	Becton Dickinson	562886
CD69	BV786	FN50	Becton Dickinson	563834
CD3	BUV737	UCHT1	Becton Dickinson	612750
CCR7	PE-CF594	150503	Becton Dickinson	562381
CD161	PE-Cy5	DX12	Becton Dickinson	551138
CD25	APC-R700	2A3	Becton Dickinson	565106
CD27	BV480	L128	Becton Dickinson	566139
PD1	BV650	EH12.1	Becton Dickinson	564104
CCR5	BUV395	2D7/CCR5	Becton Dickinson	565224
FoxP3	AF488	259D	Biolegend	320212
GzmK	PE	SC56125	SantaCruz	GM6C3
EOMES	eFluor660	WD1928	eBioscience	50-4877-42
GzmB	BV421	GB11	Becton Dickinson	563389
Ki-67	BV711	B56	Becton Dickinson	563755
IFN-g	BV750	B27	Becton Dickinson	566357
